# Supplementary material for: Assessing Impact of Data Quality in Early Post-Operative Glioblastoma Segmentation
Source: J Imaging. 2026 Feb 10;12(2):73. doi: 10.3390/jimaging12020073 (PMC12941527; doi:10.3390/jimaging12020073)
Supplement: Supplementary file 1 [file jimaging-12-00073-s001.zip]

Archive with 1 entries (1 files):
- jimaging-4069467-supplementary.pdf
